# Supplementary material for: Distinct Functional Patterns of Gene Promoter Hypomethylation and Hypermethylation in Cancer Genomes
Source: PLoS One. 2012 Sep 7;7(9):e44822. doi: 10.1371/journal.pone.0044822 (PMC3436878; doi:10.1371/journal.pone.0044822)
Supplement: Table S1 — Terms that are consistently hypermethylated across different cancer types. This table shows the 117 GO terms that are consistently hypermethylated across different cancer types with the P values of enrichment for all of the cancer types. (XLS) [file pone.0044822.s002.xls]

## Sheet: Sheet1
		Colon	Kidney	Stomach	Lung	Breast
GO-accession #	GO Term	P_value	P_value	P_value	P_value	P_value
GO:0000122	negative regulation of transcription from RNA polymerase II promoter	0.00568251	0.0157896	0.0286177	0.000476602	2.38236e-06
GO:0000902	cell morphogenesis	2.2063e-08	4.97317e-07	2.6697e-06	2.47006e-11	1.37195e-07
GO:0000904	cell morphogenesis involved in differentiation	4.04368e-09	1.31983e-06	2.45102e-06	2.0377e-12	4.00136e-08
GO:0001501	skeletal system development	1.08707e-09	2.19027e-08	1.11334e-09	2.2e-16	4.6787e-12
GO:0006355	regulation of transcription, DNA-dependent	5.70086e-10	0.000153286	2.23042e-11	2.22045e-16	1.04305e-05
GO:0007167	enzyme linked receptor protein signaling pathway	0.000499361	3.41546e-08	7.16603e-05	5.00851e-05	5.09037e-05
GO:0009653	anatomical structure morphogenesis	2.2e-16	2.2e-16	4.06675e-13	2.2e-16	2.2e-16
GO:0009790	embryo development	4.78728e-13	9.33136e-11	3.58354e-08	2.2e-16	5.17753e-12
GO:0007389	pattern specification process	7.12452e-12	9.07582e-11	1.1551e-11	2.2e-16	2.2e-16
GO:0007399	nervous system development	2.2e-16	2.2e-16	2.2e-16	2.2e-16	2.2e-16
GO:0009792	embryo development ending in birth or egg hatching	3.01514e-05	8.91637e-07	0.000421851	1.59866e-08	7.81096e-08
GO:0009889	regulation of biosynthetic process	2.20989e-10	6.45113e-05	5.13659e-08	9.99201e-16	3.39819e-05
GO:0019219	regulation of nucleobase, nucleoside, nucleotide and nucleic acid metabolic process	2.07642e-10	9.75063e-06	3.33169e-11	2.2e-16	2.23765e-06
GO:0023057	negative regulation of signaling	0.0178225	0.000449315	0.019528	8.54413e-06	7.77444e-05
GO:0030030	cell projection organization	3.13935e-07	2.18277e-06	6.5662e-07	2.78897e-10	2.09683e-05
GO:0035108	limb morphogenesis	1.12321e-05	0.000159279	9.06509e-05	1.65558e-10	8.57583e-05
GO:0048468	cell development	2.33147e-15	3.28004e-12	5.78456e-10	2.2e-16	2.01728e-13
GO:0048598	embryonic morphogenesis	6.88338e-15	3.6714e-11	5.57902e-10	2.2e-16	1.18328e-12
GO:0060070	canonical Wnt receptor signaling pathway	0.000414184	0.00421814	0.012284	0.00492407	2.15927e-05
GO:0060173	limb development	9.99463e-06	9.95162e-05	1.91205e-05	3.89233e-12	4.91074e-05
GO:0060284	regulation of cell development	2.36465e-08	1.11797e-07	1.25777e-07	3.18624e-08	6.21006e-06
GO:0060485	mesenchyme development	9.99463e-06	0.00023336	0.00297999	4.65952e-09	9.21645e-08
GO:2000026	regulation of multicellular organismal development	3.25545e-09	3.31849e-06	1.45663e-09	6.61693e-14	9.50543e-09
GO:0001503	ossification	0.0062415	5.62015e-06	0.00929217	1.64137e-05	0.000142218
GO:0001657	ureteric bud development	0.00106715	0.0371774	0.0114838	1.01448e-05	6.94391e-07
GO:0001822	kidney development	0.00108784	0.000955603	0.00203479	1.16092e-06	0.00021911
GO:0001944	vasculature development	1.40987e-05	0.000109242	2.1552e-06	1.34669e-11	2.45359e-14
GO:0003007	heart morphogenesis	0.0152537	0.00192185	0.0178819	1.24767e-05	9.4576e-05
GO:0003008	system process	2.2e-16	2.2e-16	1.54321e-14	2.2e-16	1.32305e-12
GO:0006936	muscle contraction	0.0128384	0.0268634	0.000149861	8.26974e-06	0.00146445
GO:0046903	secretion	0.000109643	2.79418e-07	4.03257e-06	6.90625e-09	0.000307998
GO:0007155	cell adhesion	7.22151e-09	3.393e-07	2.20555e-08	7.10543e-14	5.39242e-09
GO:0007169	transmembrane receptor protein tyrosine kinase signaling pathway	0.00149503	0.000351455	9.13825e-05	0.00572095	0.00470309
GO:0006140	regulation of nucleotide metabolic process	5.89717e-06	1.68235e-05	1.92338e-06	1.755e-07	1.15488e-05
GO:0006811	ion transport	0.000122597	1.62215e-09	8.65522e-06	1.0878e-09	0.0110397
GO:0006813	potassium ion transport	7.29202e-05	8.73566e-07	9.3365e-09	3.44778e-09	9.24712e-05
GO:0006816	calcium ion transport	0.00136639	0.000933048	0.00154449	9.7544e-06	0.0406777
GO:0006836	neurotransmitter transport	2.7591e-05	0.000561677	7.34427e-06	1.31374e-09	3.97606e-07
GO:0006874	cellular calcium ion homeostasis	0.000364046	0.0122235	2.08449e-05	4.11298e-06	0.00264847
GO:0007166	cell surface receptor linked signaling pathway	9.81881e-13	1.64346e-12	2.78555e-13	2.2e-16	1.19457e-11
GO:0007186	G-protein coupled receptor protein signaling pathway	1.33198e-11	1.16323e-10	1.81611e-10	1.26565e-14	1.40336e-06
GO:0007187	G-protein signaling, coupled to cyclic nucleotide second messenger	4.65314e-10	2.31332e-05	1.04429e-05	2.52519e-10	0.000669577
GO:0007188	G-protein signaling, coupled to cAMP nucleotide second messenger	1.00699e-08	0.00073806	2.94805e-06	8.37685e-09	0.0227399
GO:0007190	activation of adenylate cyclase activity	1.73737e-06	0.000272386	0.0024395	4.27385e-08	4.70147e-06
GO:0007215	glutamate signaling pathway	0.000461684	0.0414257	7.39541e-05	2.09604e-06	0.0268599
GO:0007218	neuropeptide signaling pathway	1.63895e-05	2.23655e-06	1.87989e-05	3.61697e-05	4.28058e-05
GO:0007267	cell-cell signaling	2.2e-16	2.2e-16	2.2e-16	2.2e-16	6.10623e-15
GO:0009887	organ morphogenesis	2.06594e-09	9.39249e-14	1.7541e-10	2.2e-16	1.30118e-13
GO:0009888	tissue development	1.5331e-09	5.75233e-08	4.74748e-06	1.33227e-15	1.50426e-10
GO:0007423	sensory organ development	5.29029e-08	1.01064e-05	7.83596e-07	1.1782e-11	2.13441e-06
GO:0007517	muscle organ development	0.00247928	0.000326652	0.000728507	2.91097e-07	0.00012336
GO:0007610	behavior	1.22125e-15	2.9783e-05	1.38761e-11	4.66294e-15	2.03704e-06
GO:0007628	adult walking behavior	3.54504e-05	8.6449e-05	0.000266081	0.0186022	0.011425
GO:0007631	feeding behavior	4.52556e-07	0.000106877	2.68489e-07	9.52373e-09	8.71437e-06
GO:0008015	blood circulation	0.000104389	0.000153257	0.00413109	1.2548e-06	0.000683356
GO:0030534	adult behavior	0.000107094	0.0194337	0.000343304	3.38624e-05	0.00164691
GO:0008284	positive regulation of cell proliferation	0.000376244	0.000784589	0.0046714	1.06567e-06	0.000109073
GO:0046058	cAMP metabolic process	3.6583e-12	1.53288e-06	1.83015e-07	5.58931e-12	2.32446e-06
GO:0009187	cyclic nucleotide metabolic process	1.06581e-13	6.41911e-07	7.50758e-07	7.66498e-13	8.37582e-06
GO:0010518	positive regulation of phospholipase activity	0.000126409	5.59058e-05	0.0014296	6.70125e-07	0.0104721
GO:0010646	regulation of cell communication	3.86785e-07	2.81688e-05	6.41039e-08	1.35821e-10	9.71079e-08
GO:0010817	regulation of hormone levels	0.00674725	0.000170124	4.34946e-05	0.000481394	7.98962e-05
GO:0010863	positive regulation of phospholipase C activity	6.38166e-05	4.8012e-05	0.00066947	1.96706e-06	0.0106056
GO:0048646	anatomical structure formation involved in morphogenesis	8.95541e-08	2.07022e-07	1.8304e-07	2.86204e-12	5.68789e-12
GO:0014032	neural crest cell development	4.0649e-05	0.041075	0.0186396	1.25554e-09	0.000220744
GO:0015844	monoamine transport	3.10595e-05	0.000218213	0.000147907	1.93013e-05	0.000838334
GO:0016477	cell migration	1.97185e-07	0.000494666	0.00079337	7.46e-10	1.47011e-08
GO:0019226	transmission of nerve impulse	2.2e-16	2.2e-16	2.2e-16	2.2e-16	4.15223e-14
GO:0019932	second-messenger-mediated signaling	8.25674e-09	4.63009e-05	0.000164319	2.29145e-09	0.00163296
GO:0019933	cAMP-mediated signaling	4.68167e-10	0.000690149	9.87424e-07	6.5521e-09	0.00480954
GO:0023051	regulation of signaling	1.91528e-05	0.000199726	3.64082e-06	6.58258e-07	2.83686e-06
GO:0023061	signal release	0.000207221	1.42236e-05	1.19601e-07	6.53563e-08	1.15488e-05
GO:0030072	peptide hormone secretion	0.00042883	0.0004291	2.57142e-05	0.000115632	0.000679335
GO:0030111	regulation of Wnt receptor signaling pathway	2.41732e-05	0.00760535	0.00689583	0.0005986	0.000115344
GO:0030154	cell differentiation	2.2e-16	3.52729e-12	1.96519e-11	2.2e-16	2.91989e-14
GO:0030198	extracellular matrix organization	7.14376e-05	0.000292731	0.00432258	3.2777e-06	1.59924e-09
GO:0030199	collagen fibril organization	2.94551e-05	0.00957892	0.00385557	0.000259948	2.68073e-08
GO:0032879	regulation of localization	3.47064e-06	4.82935e-05	1.11272e-05	1.04858e-08	6.45854e-06
GO:0032940	secretion by cell	7.26296e-05	1.355e-05	1.51528e-05	6.79122e-10	0.000583021
GO:0040011	locomotion	7.71427e-08	3.76135e-05	0.000100312	1.05904e-12	8.58512e-09
GO:0042221	response to chemical stimulus	0.0101716	0.00778299	0.020097	3.89639e-07	0.00851242
GO:0043010	camera-type eye development	0.0015165	0.00862664	0.0407671	2.74074e-05	4.05998e-06
GO:0043062	extracellular structure organization	1.20658e-08	8.27176e-06	7.48013e-05	1.10624e-09	5.25338e-10
GO:0044057	regulation of system process	1.49373e-07	2.27892e-05	6.02125e-08	5.10132e-11	3.53598e-05
GO:0045165	cell fate commitment	1.63159e-11	1.63056e-05	1.24386e-07	6.08846e-13	4.92014e-11
GO:0045595	regulation of cell differentiation	1.09084e-07	6.08705e-06	1.79978e-08	1.56519e-09	2.01748e-07
GO:0045596	negative regulation of cell differentiation	0.00326353	0.000191078	0.000743318	2.67712e-06	1.33728e-05
GO:0045597	positive regulation of cell differentiation	1.01871e-06	6.69301e-05	1.88242e-06	6.6622e-06	0.000107484
GO:0048511	rhythmic process	0.00404196	0.00115349	0.0120648	9.16294e-06	0.000822924
GO:0048514	blood vessel morphogenesis	7.39695e-05	0.000482443	1.28515e-05	1.45852e-09	1.55815e-10
GO:0048545	response to steroid hormone stimulus	0.0115931	6.96613e-06	0.0338376	0.000643823	0.00156179
GO:0048565	digestive tract development	9.6826e-05	0.0123875	0.0135618	0.00102339	0.0106805
GO:0048568	embryonic organ development	1.61073e-10	1.5812e-11	7.00139e-06	5.66214e-15	4.12494e-07
GO:0048638	regulation of developmental growth	4.9177e-05	0.00132092	0.0164099	0.00331523	0.0126537
GO:0048729	tissue morphogenesis	2.5361e-05	1.45709e-05	0.00138926	3.33918e-10	1.64206e-08
GO:0048732	gland development	7.46947e-05	2.2228e-06	1.4485e-05	2.41079e-07	6.66932e-06
GO:0048754	branching morphogenesis of a tube	0.000287888	0.000654058	0.00354077	2.38729e-08	3.43829e-09
GO:0048762	mesenchymal cell differentiation	0.000119865	0.000594387	0.00437209	8.64145e-08	2.73924e-07
GO:0050905	neuromuscular process	0.000202931	0.00138957	0.000267516	2.08709e-06	0.00134665
GO:0051046	regulation of secretion	2.28424e-05	3.99561e-05	7.23375e-08	1.68476e-06	0.00393052
GO:0051093	negative regulation of developmental process	0.00429578	0.000387851	0.000738706	4.31073e-07	1.34007e-05
GO:0051094	positive regulation of developmental process	4.00293e-07	8.32032e-05	2.58244e-07	3.43181e-07	4.6741e-06
GO:0051480	cytosolic calcium ion homeostasis	2.41702e-05	0.00197876	6.07254e-06	1.03747e-05	0.000814554
GO:0051937	catecholamine transport	0.000169246	0.00738472	0.000744497	3.37267e-05	0.00117683
GO:0051952	regulation of amine transport	1.36588e-05	0.00167902	6.28291e-06	6.72774e-07	5.23523e-05
GO:0055123	digestive system development	6.24951e-05	0.00836769	0.0152817	0.000172357	0.00644889
GO:0060341	regulation of cellular localization	0.000453594	4.48541e-05	9.46872e-06	4.48605e-05	0.00629308
GO:0060402	calcium ion transport into cytosol	0.00244047	0.00225684	0.00143275	1.09832e-06	2.77872e-05
GO:0060429	epithelium development	6.14908e-05	0.000959663	0.00054292	3.92396e-10	8.53255e-08
GO:0060537	muscle tissue development	0.00760378	0.00466942	0.00121963	2.67887e-08	0.000512256
GO:0060562	epithelial tube morphogenesis	3.36531e-06	0.00153942	0.000224923	1.3575e-07	2.62566e-06
GO:0061351	neural precursor cell proliferation	1.77027e-05	4.31733e-08	0.00013091	3.05792e-08	1.93375e-05
GO:0070848	response to growth factor stimulus	0.00295062	4.13607e-05	0.00921323	0.00665488	0.00041627
GO:0071559	response to transforming growth factor beta stimulus	0.000687701	0.00181809	0.00853501	0.0301312	2.49144e-06
GO:0072358	cardiovascular system development	2.17581e-05	5.9087e-06	3.77649e-08	3.5379e-11	8.94285e-13
GO:2000021	regulation of ion homeostasis	0.00344312	0.00427718	0.0359224	8.50183e-06	3.12113e-05
GO:2000179	positive regulation of neural precursor cell proliferation	2.54438e-05	0.000147146	0.00185161	1.18564e-05	0.000479081
