# Supplementary material for: Distinct Functional Patterns of Gene Promoter Hypomethylation and Hypermethylation in Cancer Genomes
Source: PLoS One. 2012 Sep 7;7(9):e44822. doi: 10.1371/journal.pone.0044822 (PMC3436878; doi:10.1371/journal.pone.0044822)
Supplement: Table S2 — Terms that are consistently hypomethylated across different cancer types. This table shows the 41 GO terms that are consistently hypomethylated across different cancer types with the P values of enrichment for all of the cancer types. (XLS) [file pone.0044822.s003.xls]

## Sheet: Sheet1
		Colon	Kidney	Stomach	Lung	Breast
GO-accession #	GO Term	P_value	P_value	P_value	P_value	P_value
GO:0006952	defense response	2.2e-16	2.2e-16	9.99201e-16	1.12133e-14	2.2e-16
GO:0006955	immune response	2.2e-16	2.2e-16	1.07803e-13	5.44009e-15	2.2e-16
GO:0007608	sensory perception of smell	1.53856e-11	1.90427e-08	2.86082e-12	2.2e-16	2.2e-16
GO:0031424	keratinization	4.38121e-11	9.35807e-12	1.0036e-06	7.00551e-14	7.34778e-08
GO:0001775	cell activation	0.00147114	2.2e-16	0.0115395	0.0133481	2.50941e-06
GO:0001906	cell killing	3.59674e-05	8.59057e-08	0.000532141	0.000969593	0.000515358
GO:0002274	myeloid leukocyte activation	0.00476356	3.58637e-07	0.0178511	0.0361036	0.00166894
GO:0002521	leukocyte differentiation	0.0340963	8.87734e-06	0.026579	0.00159643	0.00868136
GO:0002526	acute inflammatory response	1.572e-08	7.60557e-07	6.07202e-07	3.42195e-05	3.08503e-06
GO:0002684	positive regulation of immune system process	4.31106e-07	6.66134e-16	0.00757742	0.00325364	8.40035e-06
GO:0002694	regulation of leukocyte activation	3.38931e-07	1.44329e-15	0.00483095	0.00151469	4.73381e-07
GO:0006953	acute-phase response	2.18735e-07	2.37245e-05	8.3054e-05	5.41729e-06	3.72637e-06
GO:0042742	defense response to bacterium	8.32667e-15	2.2e-16	7.9046e-08	3.87069e-09	1.56097e-13
GO:0006026	aminoglycan catabolic process	0.000111223	1.63329e-05	0.0176485	0.00129751	0.00950982
GO:0006805	xenobiotic metabolic process	9.835e-08	1.05589e-06	0.0038558	0.00102721	0.000300612
GO:0006909	phagocytosis	1.81037e-05	1.33542e-06	0.00541237	0.000639812	0.000799747
GO:0006954	inflammatory response	4.07452e-14	5.66214e-15	8.62902e-08	6.1545e-07	2.31623e-09
GO:0006959	humoral immune response	1.01501e-09	1.40821e-09	0.000284728	3.17768e-07	1.70274e-10
GO:0006968	cellular defense response	1.49264e-07	5.86618e-08	1.18368e-07	2.24576e-07	1.11422e-05
GO:0007186	G-protein coupled receptor protein signaling pathway	1.05723e-05	2.4211e-08	8.92098e-05	3.33863e-05	1.84915e-08
GO:0007586	digestion	1.11381e-06	0.0144564	0.0146136	0.0147777	0.000195788
GO:0007600	sensory perception	4.60031e-11	2.65231e-06	5.96895e-08	5.42557e-10	1.77863e-11
GO:0007606	sensory perception of chemical stimulus	5.07927e-13	4.74635e-07	7.40114e-11	2.2e-16	2.9976e-15
GO:0008544	epidermis development	5.9952e-15	3.2461e-05	3.65284e-08	2.04781e-12	2.28118e-05
GO:0051707	response to other organism	1.31601e-09	2.2e-16	6.60425e-06	2.15815e-08	1.55979e-08
GO:0009617	response to bacterium	4.99595e-11	3.9968e-15	6.73144e-07	6.14628e-08	1.27104e-09
GO:0009620	response to fungus	0.00137597	8.39373e-08	0.000131916	8.56683e-06	0.00534767
GO:0009913	epidermal cell differentiation	1.01501e-09	3.42077e-08	2.43808e-05	2.5579e-11	5.52221e-08
GO:0010951	negative regulation of endopeptidase activity	1.54394e-07	1.45324e-06	0.00714239	0.000142713	0.000687589
GO:0030216	keratinocyte differentiation	6.19477e-11	9.09612e-08	3.51172e-06	7.1791e-11	9.31453e-08
GO:0030855	epithelial cell differentiation	9.30548e-07	0.0191935	8.81215e-07	8.30505e-05	0.00107615
GO:0031640	killing of cells of other organism	6.01018e-06	5.13908e-08	2.00157e-06	8.00134e-05	2.90384e-06
GO:0042035	regulation of cytokine biosynthetic process	0.00194909	8.19202e-06	0.0103347	0.0166879	0.000266972
GO:0043903	regulation of symbiosis, encompassing mutualism through parasitism	4.78233e-06	9.2738e-07	0.00405765	0.000233623	0.000534043
GO:0045321	leukocyte activation	3.47656e-05	2.22045e-16	0.00256084	3.40262e-05	1.03417e-07
GO:0046649	lymphocyte activation	0.000332311	2.94209e-13	0.0283698	0.000158772	9.40253e-06
GO:0050867	positive regulation of cell activation	3.30761e-05	9.33327e-11	0.0216587	0.0187602	6.45727e-05
GO:0050900	leukocyte migration	5.94577e-06	7.32137e-08	0.000401317	0.0239242	0.000226634
GO:0050994	regulation of lipid catabolic process	2.01559e-06	0.00331748	0.00121042	0.00136305	0.0163556
GO:0052547	regulation of peptidase activity	0.000127181	5.15141e-06	0.0466372	0.00146185	0.0110501
GO:0072376	protein activation cascade	1.73263e-08	9.14562e-07	0.00547236	0.0138585	1.45727e-05
