# Supplementary material for: Distinct Functional Patterns of Gene Promoter Hypomethylation and Hypermethylation in Cancer Genomes
Source: PLoS One. 2012 Sep 7;7(9):e44822. doi: 10.1371/journal.pone.0044822 (PMC3436878; doi:10.1371/journal.pone.0044822)
Supplement: Table S3 — Hypermethylation-specific functions. This table shows the 58 hypermethylation-specific functions with the P values of depletion for all of the cancer types. (XLS) [file pone.0044822.s004.xls]

## Sheet: Sheet1
		Colon	Kidney	Stomach	Lung	Breast
GO-accession #	GO Term	P_value	P_value	P_value	P_value	P_value
GO:0006355	regulation of transcription, DNA-dependent	5.94158e-12	7.77197e-13	1.09815e-05	6.63802e-17	5.30697e-14
GO:0009889	regulation of biosynthetic process	3.25133e-11	9.06684e-12	0.0001931	1.33303e-14	4.03339e-10
GO:0019219	regulation of nucleobase, nucleoside, nucleotide and nucleic acid metabolic process	6.90806e-13	1.60222e-14	4.96875e-05	7.48011e-14	5.65734e-13
GO:0007399	nervous system development	7.09402e-05	3.11514e-08	0.446013	9.18349e-11	2.06671e-07
GO:0007389	pattern specification process	0.0036022	3.76221e-06	0.089937	3.32331e-09	8.83127e-05
GO:0048468	cell development	0.0141033	2.57572e-07	0.930959	2.90206e-07	1.12423e-06
GO:0030030	cell projection organization	5.21311e-05	4.39987e-07	0.618253	1.43307e-06	9.55859e-05
GO:0009790	embryo development	0.0055621	0.000292252	0.685399	5.60622e-07	0.00121227
GO:0000904	cell morphogenesis involved in differentiation	0.0014107	1.18953e-05	0.96917	1.16077e-06	1.06844e-05
GO:0009653	anatomical structure morphogenesis	0.0492864	0.00105813	0.918945	2.02861e-06	0.003117
GO:0000902	cell morphogenesis	0.00378017	4.3707e-06	0.947326	5.81001e-06	8.9489e-05
GO:0023057	negative regulation of signaling	0.0099873	0.086546	0.662651	5.12443e-06	0.0271815
GO:0060173	limb development	0.0436743	6.13674e-06	0.295917	0.000556731	0.0185757
GO:0035108	limb morphogenesis	0.0485449	1.55181e-05	0.316064	0.00113313	0.0301059
GO:0060284	regulation of cell development	0.00283805	2.69932e-05	0.436521	6.05273e-05	0.000104871
GO:0010646	regulation of cell communication	0.119044	0.238354	0.587281	0.000125685	0.130874
GO:0048598	embryonic morphogenesis	0.00460859	0.00508995	0.53453	0.000131517	0.0037999
GO:0007423	sensory organ development	0.21854	0.041635	0.422339	0.000162263	0.19431
GO:2000026	regulation of multicellular organismal development	0.0640016	0.017235	0.737448	0.000178168	0.0209747
GO:0009887	organ morphogenesis	0.705515	0.0189625	0.919592	0.000183079	0.255893
GO:0060070	canonical Wnt receptor signaling pathway	0.0371984	0.0233953	0.926978	0.00026251	0.000622332
GO:0001501	skeletal system development	0.014043	0.00264107	0.70698	0.00027452	0.0217203
GO:0009792	embryo development ending in birth or egg hatching	0.0239279	0.00855456	0.909832	0.00045777	0.00606573
GO:0060485	mesenchyme development	0.110071	0.0176144	0.960521	0.000556731	0.00783689
GO:0030111	regulation of Wnt receptor signaling pathway	0.0886977	0.108318	0.89447	0.00481579	0.000622332
GO:0048568	embryonic organ development	0.19371	0.0866242	0.869151	0.00100951	0.0287992
GO:0048638	regulation of developmental growth	0.154604	0.00520463	0.258898	0.00113681	0.150982
GO:0000122	negative regulation of transcription from RNA polymerase II promoter	0.156131	0.00114771	0.0700644	0.00118897	0.0211098
GO:0072358	cardiovascular system development	0.228681	0.1859	0.957138	0.0015332	0.001449
GO:0001944	vasculature development	0.396973	0.216336	0.916813	0.00146182	0.01036
GO:0048754	branching morphogenesis of a tube	0.542192	0.0311322	0.787258	0.00151689	0.186714
GO:0060562	epithelial tube morphogenesis	0.121228	0.0232644	0.636765	0.00166436	0.370698
GO:0007167	enzyme linked receptor protein signaling pathway	0.0102731	0.00195867	0.747649	0.00750694	0.0261779
GO:0001503	ossification	0.0195451	0.00213443	0.875528	0.156281	0.572476
GO:0048762	mesenchymal cell differentiation	0.136198	0.0519946	0.97651	0.00226747	0.00317899
GO:0043010	camera-type eye development	0.371457	0.135144	0.650039	0.00290455	0.144078
GO:0045595	regulation of cell differentiation	0.261646	0.0804808	0.547531	0.00377943	0.00593828
GO:0023051	regulation of signaling	0.0851921	0.242998	0.890535	0.0038827	0.0651066
GO:0048514	blood vessel morphogenesis	0.576291	0.399011	0.807478	0.00421424	0.0595417
GO:0045165	cell fate commitment	0.598907	0.00516071	0.856271	0.0592497	0.0104004
GO:0001657	ureteric bud development	0.19236	0.155896	0.822549	0.00580469	0.416746
GO:0007169	transmembrane receptor protein tyrosine kinase signaling pathway	0.00798543	0.0105511	0.351695	0.102601	0.113148
GO:0048729	tissue morphogenesis	0.939071	0.237668	0.999156	0.00858266	0.218511
GO:0007628	adult walking behavior	0.0101392	0.0426148	0.0887515	0.0583936	0.0837426
GO:0006836	neurotransmitter transport	0.0312916	0.010298	0.123176	0.0565955	0.0961452
GO:0001822	kidney development	0.131721	0.0115574	0.818292	0.0175758	0.163843
GO:0014032	neural crest cell development	0.807953	0.247706	0.871786	0.0175596	0.113852
GO:0050905	neuromuscular process	0.119901	0.0538863	0.0671846	0.0178252	0.0990037
GO:0007517	muscle organ development	0.448456	0.0198819	0.856236	0.0340252	0.21208
GO:0051094	positive regulation of developmental process	0.358894	0.355784	0.882071	0.0212018	0.177703
GO:0030154	cell differentiation	0.466569	0.101223	0.991305	0.0829113	0.024084
GO:0019226	transmission of nerve impulse	0.0282061	0.0242949	0.137233	0.114239	0.750693
GO:0043062	extracellular structure organization	0.389921	0.31962	0.0972346	0.368523	0.0251227
GO:0061351	neural precursor cell proliferation	0.133198	0.0310006	0.211253	0.373295	0.0458908
GO:0007610	behavior	0.0320385	0.654211	0.45883	0.111699	0.362963
GO:0030199	collagen fibril organization	0.0523428	0.412287	0.0804978	0.041464	0.0696798
GO:0007631	feeding behavior	0.122144	0.248942	0.531382	0.0869998	0.0443969
GO:0045596	negative regulation of cell differentiation	0.338452	0.166491	0.852024	0.0470922	0.271262
