# Supplementary material for: Distinct Functional Patterns of Gene Promoter Hypomethylation and Hypermethylation in Cancer Genomes
Source: PLoS One. 2012 Sep 7;7(9):e44822. doi: 10.1371/journal.pone.0044822 (PMC3436878; doi:10.1371/journal.pone.0044822)
Supplement: Table S4 — Hypomethylation-specific functions. This table shows the 24 hypomethylation-specific functions with the P values of depletion for all of the cancer types. (XLS) [file pone.0044822.s005.xls]

## Sheet: Sheet1
		Colon、	Kidney	Stomach	Lung	Breast
GO-accession #	GO Term	P_value	P_value	P_value	P_value	P_value
GO:0006955	immune response	0.000440121	2.99024e-08	0.020028	0.0293614	0.0244412
GO:0006952	defense response	0.0125755	2.24266e-07	0.0310168	0.313084	0.263767
GO:0051707	response to other organism	0.143385	1.5171e-05	0.0116059	0.0581379	0.100573
GO:0031424	keratinization	0.0234267	0.133668	0.00789455	0.00248843	0.000637184
GO:0002684	positive regulation of immune system process	0.185281	0.00131247	0.513956	0.531272	0.549521
GO:0052547	regulation of peptidase activity	0.355719	0.00388363	0.0429278	0.258893	0.653227
GO:0050867	positive regulation of cell activation	0.162334	0.00398387	0.408003	0.39523	0.44306
GO:0002694	regulation of leukocyte activation	0.226396	0.0044392	0.393057	0.53219	0.533349
GO:0006954	inflammatory response	0.494294	0.00579054	0.385283	0.883993	0.982702
GO:0006959	humoral immune response	0.0538359	0.0065337	0.148678	0.218126	0.592403
GO:0045321	leukocyte activation	0.518641	0.00794042	0.557168	0.52167	0.196544
GO:0001906	cell killing	0.10356	0.00817346	0.110338	0.358339	0.252896
GO:0009617	response to bacterium	0.360857	0.00856589	0.129865	0.325499	0.233248
GO:0046649	lymphocyte activation	0.629483	0.00945923	0.818238	0.541596	0.414959
GO:0006968	cellular defense response	0.236319	0.050313	0.323373	0.340029	0.0110196
GO:0042742	defense response to bacterium	0.0218232	0.0153827	0.0563541	0.0920872	0.106736
GO:0007608	sensory perception of smell	0.216858	0.0497772	0.0264262	0.0644786	0.0162134
GO:0006909	phagocytosis	0.587197	0.252327	0.687669	0.835255	0.0183193
GO:0007606	sensory perception of chemical stimulus	0.324725	0.237354	0.0328093	0.0547576	0.019029
GO:0006805	xenobiotic metabolic process	0.388639	0.603213	0.199679	0.243551	0.0197303
GO:0043903	regulation of symbiosis, encompassing mutualism through parasitism	0.136314	0.0926891	0.0269517	0.200347	0.550602
GO:0009620	response to fungus	0.677504	0.159439	0.0284538	0.0550068	0.579634
GO:0031640	killing of cells of other organism	0.08525	0.0420279	0.204651	0.298546	0.371997
GO:0050994	regulation of lipid catabolic process	0.140429	0.3516	0.147046	0.428519	0.0444712
